# Supplementary material for: Hodgkin Lymphoma Monozygotic Triplets Reveal Divergences in DNA Methylation Signatures
Source: Front Oncol. 2020 Dec 9;10:598872. doi: 10.3389/fonc.2020.598872 (PMC7756121; doi:10.3389/fonc.2020.598872)
Supplement: Supplementary file 2 [file DataSheet_2.xlsx]

## Sheet: Sheet1
Suplamentary Table 2. DMRforPairs results when comparing each HL affected triplet (A and B) against the non-affected triplet (C). Results correspond to the "C vs A" and "B vs A" overlap shown in the Venn diagrams in Figure 1B. Identified regions were set to contain at least 4 probes with maximum 200 bp between individual probes (n = 39063 for all data sets). Regions in which median methylation le…
Cell type	Chromosome	Start	End	Length (bp)	Number of probes in region	Region ID	Class	Median beta value, Triplet B (HL)	Median beta value, Triplet A (HL)	Median beta value, Triplet C (non-affected HL)	Beta Ratio (B/C)	Beta Ratio (A/C)	Gene / Symbol of overlapping transcripts (within 10 000 bp)	dM	p value	adjusted p value
Naïve B cells	18	64271341	64271643	303	6	24972	tss	0.872229		0.56125	1.55408		CDH19 (margin: CDH19)	2.68078	0.0021645	0.0449658
Naïve B cells	18	64271341	64271643	303	6	24972	tss		0.872665	0.56125		1.55486	CDH19 (margin: CDH19)	2.3908	0.0021645	0.0478355
Marginal zone - like	8	26371428	26371573	146	6	50345	tss	0.129659		0.023577	5.49938		BNIP3L; DPYSL2; PNMA2 (margin: BNIP3L; DPYSL2; PNMA2)	3.06393	0.004329	0.038961
Marginal zone - like	8	26371428	26371573	146	6	50345	tss		0.187455	0.023577		7.95076	BNIP3L; DPYSL2; PNMA2 (margin: BNIP3L; DPYSL2; PNMA2)	3.59683	0.0021645	0.0204991
Marginal zone - like	3	3841043	3841252	210	5	37390	island	0.0950707		0.0161328	5.89302		LRRN1; SUMF1 (margin: LRRN1; SUMF1)	2.9309	0.00793651	0.04
Marginal zone - like	3	3841043	3841252	210	5	37390	island		0.0489653	0.0161328		3.03515	LRRN1; SUMF1 (margin: LRRN1; SUMF1)	1.65073	0.015873	0.0456349
Marginal zone - like	1	225117389	225117464	76	5	1326	gene;island	0.336835		0.0784977	4.29102		DNAH14 (margin: DNAH14)	2.67476	0.015873	0.05
Marginal zone - like	1	225117389	225117464	76	5	1326	gene;island		0.271466	0.0784977		3.45826	DNAH14 (margin: DNAH14)	2.12904	0.00793651	0.0354938
Marginal zone - like	4	55991818	55991943	126	5	39389	tss	0.195432		0.0493159	3.96286		KDR (margin: KDR)	2.51587	0.015873	0.05
Marginal zone - like	4	55991818	55991943	126	5	39389	tss		0.187839	0.0493159		3.8089	KDR (margin: KDR)	1.99714	0.00793651	0.0354938
Marginal zone - like	2	46593	46752	160	5	29877	tss	0.228561		0.0523825	4.36332		FAM110C (margin: FAM110C)	2.36076	0.015873	0.05
Marginal zone - like	2	46593	46752	160	5	29877	tss		0.224778	0.0523825		4.29108	FAM110C (margin: FAM110C)	2.36516	0.015873	0.0456349
Marginal zone - like	22	20792217	20792535	319	8	34812	tss	0.272713		0.0720041	3.78747		SCARF2; KLHL22 (margin: ZNF74; XXbac-B562F10,11; RNU6-225P; SCARF2; KLHL22)	2.29394	0.0104118	0.0445742
Marginal zone - like	22	20792217	20792535	319	8	34812	tss		0.250351	0.0720041		3.4769	SCARF2; KLHL22 (margin: SCARF2; KLHL22; ZNF74; XXbac-B562F10,11; RNU6-225P)	2.04179	0.014763	0.0456349
Marginal zone - like	15	35047023	35047411	389	7	17171	tss;island	0.234493		0.119491	1.96243		RP11-814P5,1; GJD2 (margin: RP11-814P5,1; GJD2)	2.21837	0.000582751	0.0183566
Marginal zone - like	15	35047023	35047411	389	7	17171	tss;island		0.241349	0.119491		2.01981	RP11-814P5,1; GJD2 (margin: RP11-814P5,1; GJD2)	2.16486	0.000582751	0.0156371
Marginal zone - like	4	77227489	77227631	143	5	39451	tss	0.114096		0.0303227	3.76272		FAM47E-STBD1; CCDC158 (margin: FAM47E; FAM47E-STBD1; CCDC158)	2.12398	0.015873	0.05
Marginal zone - like	4	77227489	77227631	143	5	39451	tss		0.115949	0.0303227		3.82382	FAM47E-STBD1; CCDC158 (margin: FAM47E-STBD1; CCDC158; FAM47E)	2.06839	0.00793651	0.0354938
Marginal zone - like	22	20792143	20792535	393	9	35238	island	0.271484		0.0622488	4.36127		SCARF2; KLHL22 (margin: ZNF74; XXbac-B562F10,11; RNU6-225P; SCARF2; KLHL22)	2.1212	0.0106129	0.0445742
Marginal zone - like	22	20792143	20792535	393	9	35238	island		0.247161	0.0622488		3.97052	SCARF2; KLHL22 (margin: SCARF2; KLHL22; ZNF74; XXbac-B562F10,11; RNU6-225P)	1.93158	0.0187577	0.0484211
Marginal zone - like	5	9546271	9546404	134	5	41420	tss;island	0.102616		0.0301023	3.4089		SNHG18; SNORD123; SEMA5A (margin: CTD-2201E9,1; SNHG18; SNORD123; SEMA5A; CTD-2201E9,2)	2.09862	0.015873	0.05
Marginal zone - like	5	9546271	9546404	134	5	41420	tss;island		0.0910122	0.0301023		3.02343	SNHG18; SNORD123; SEMA5A (margin: SNHG18; SNORD123; SEMA5A; CTD-2201E9,1; CTD-2201E9,2)	1.68976	0.015873	0.0456349
Marginal zone - like	1	200860363	200860537	175	6	2807	tss	0.143391		0.0495775	2.89226		C1orf106 (margin: RPL34P6; GPR25; C1orf106; MROH3P)	2.0406	0.0021645	0.0340909
Marginal zone - like	1	200860363	200860537	175	6	2807	tss		0.138147	0.0495775		2.78648	C1orf106 (margin: C1orf106; RPL34P6; GPR25; MROH3P)	2.17395	0.0021645	0.0204991
Marginal zone - like	20	13200931	13200992	62	9	32918	tss	0.328922		0.133009	2.47293		ISM1 (margin: ISM1; ISM1-AS1; RP5-1077I2,3)	1.81157	8.22707e-05	0.0103661
Marginal zone - like	20	13200931	13200992	62	9	32918	tss		0.2816	0.133009		2.11715	ISM1 (margin: ISM1; ISM1-AS1; RP5-1077I2,3)	1.85673	0.000164541	0.0101942
Marginal zone - like	X	101905837	101906537	701	11	54197	island	0.14658		0.0414452	3.53671		RP4-769N13,6; GPRASP1; RP4-769N13,7 (margin: RP4-769N13,6; GPRASP1; RP4-769N13,7; RNU6-589P)	1.78965	0.00523651	0.04
Marginal zone - like	X	101905837	101906537	701	11	54197	island		0.163164	0.0414452		3.93686	RP4-769N13,6; GPRASP1; RP4-769N13,7 (margin: RP4-769N13,6; GPRASP1; RP4-769N13,7; RNU6-589P)	1.78976	0.00140056	0.0204991
Marginal zone - like	4	11430353	11430903	551	8	40032	island	0.254984		0.09061	2.81408		HS3ST1 (margin: HS3ST1; RNA5SP156)	1.74492	0.004662	0.0391608
Marginal zone - like	4	11430353	11430903	551	8	40032	island		0.208508	0.09061		2.30115	HS3ST1 (margin: HS3ST1; RNA5SP156)	1.82603	0.004662	0.0288686
Marginal zone - like	3	138067053	138067623	571	13	36176	gene;island	0.194414		0.0690209	2.81674		MRAS (margin: MRAS; NME9)	1.59647	0.000173259	0.0109153
Marginal zone - like	3	138067053	138067623	571	13	36176	gene;island		0.181054	0.0690209		2.62318	MRAS (margin: MRAS; NME9)	2.18245	5.23047e-05	0.00842105
Marginal zone - like	3	138067053	138067604	552	11	37114	tss	0.162192		0.0362919	4.46911		MRAS (margin: MRAS; NME9)	1.59647	0.000765488	0.0192903
Marginal zone - like	3	138067053	138067604	552	11	37114	tss		0.164744	0.0362919		4.53942	MRAS (margin: MRAS; NME9)	2.18245	0.000189955	0.0101942
Marginal zone - like	2	46465	46752	288	8	30966	island	0.292109		0.116414	2.50923		FAM110C (margin: FAM110C)	1.59466	0.0104118	0.0445742
Marginal zone - like	2	46465	46752	288	8	30966	island		0.251661	0.116414		2.16178	FAM110C (margin: FAM110C)	1.54283	0.0104118	0.0405144
Marginal zone - like	4	90758207	90758537	331	8	39515	tss	0.233711		0.0906486	2.57821		RP11-67M1,1; SNCA (margin: RP11-67M1,1; SNCA)	1.59266	0.0104118	0.0445742
Marginal zone - like	4	90758207	90758537	331	8	39515	tss		0.259808	0.0906486		2.86611	RP11-67M1,1; SNCA (margin: RP11-67M1,1; SNCA)	1.61751	0.0018648	0.0204991
Marginal zone - like	3	129693370	129693791	422	6	36146	gene	0.265524		0.104507	2.54073		TRH; RP11-93K22,6 (margin: TRH; RP11-93K22,1; RP11-93K22,6)	1.53859	0.00865801	0.041958
Marginal zone - like	3	129693370	129693791	422	6	36146	gene		0.243098	0.104507		2.32614	TRH; RP11-93K22,6 (margin: TRH; RP11-93K22,6; RP11-93K22,1)	1.64286	0.0151515	0.0456349
Marginal zone - like	15	57668539	57668554	16	5	17344	tss;island	0.0610752		0.027069	2.25628		CGNL1 (margin: CGNL1; RNU6-844P)	1.53208	0.00793651	0.04
Marginal zone - like	15	57668539	57668554	16	5	17344	tss;island		0.0620346	0.027069		2.29172	CGNL1 (margin: CGNL1; RNU6-844P)	1.55604	0.00793651	0.0354938
Marginal zone - like	5	128300967	128301185	219	6	41775	tss	0.206816		0.107301	1.92744		SLC27A6 (margin: SLC27A6)	1.48601	0.0151515	0.05
Marginal zone - like	5	128300967	128301185	219	6	41775	tss		0.222599	0.107301		2.07454	SLC27A6 (margin: SLC27A6)	1.60427	0.0021645	0.0204991
